# Supplementary material for: APPROACH: Sensitive Detection of Exosomal Biomarkers by Aptamer-Mediated Proximity Ligation Assay and Time-Resolved Förster Resonance Energy Transfer
Source: Biosensors (Basel). 2024 May 8;14(5):233. doi: 10.3390/bios14050233 (PMC11117858; doi:10.3390/bios14050233)
Supplement: Supplementary file 1 [file biosensors-14-00233-s001.zip]

Archive with 1 entries (1 files):
- biosensors-2972666-supplementary.pdf
